# Supplementary material for: αCharges: partial atomic charges for AlphaFold structures in high quality
Source: Nucleic Acids Res. 2023 May 9;51(W1):W11–6. doi: 10.1093/nar/gkad349 (PMC10320090; doi:10.1093/nar/gkad349)
Supplement: gkad349_Supplemental_Files [file gkad349_supplemental_files.zip]

Archive with 2 entries (2 files):
- supplementary_application_sources.zip
- supplementary_testing.pdf
